# Supplementary material for: Protective Role of p66Shc Deletion in Physiological Renal Aging: Effects on G Protein-Coupled Receptor 124 Expression and Associated Cellular Senescence
Source: Int J Mol Sci. 2025 Nov 17;26(22):11096. doi: 10.3390/ijms262211096 (PMC12652738; doi:10.3390/ijms262211096)
Supplement: Supplementary file 1 [file ijms-26-11096-s001.zip]

Archive with 1 entries (1 files):
- ijms-3990895-supplementary.pdf
